# Supplementary material for: A comparative glycoproteome study of developing endosperm in the hexose-deficient miniature1 (mn1) seed mutant and its wild type Mn1 in maize
Source: Front Plant Sci. 2014 Feb 26;5:63. doi: 10.3389/fpls.2014.00063 (PMC3935489; doi:10.3389/fpls.2014.00063)
Supplement: Supplemental Table 1 — Selection of spots to be analyzed by mass spectrometry. Spots in bold showed a significant variation of 20% and were chosen for mass spectrometry. GLY/G and TP stand for glycoproteins and total proteins. [file DataSheet1.XLSX]

## Sheet: Sheet1
Supplemental Table 1. Selection of spots to be analyzed by mass spectrometry. Spots in bold showed a significant variation of 20% and were chosen for mass spectrometry. GLY/G and TP stand for glycoproteins and total proteins.
SPOT #	pI	MW	WT			M			G/TP		M (G/TP) / WT (G/TP)
			Anova (p)	GLY	TP	Anova (p)	GLY	TP	WT	M
49	5.77	87294	0	11350	1020.36	0.01	4441.86	896.83	11.12	4.95	0.45
372	6.88	16266	0.03	511.2	118.83	0	1024.45	478.05	4.3	2.14	0.5
493	5.68	85529	0.02	1733.61	315.76	0.01	911.71	321.66	5.49	2.83	0.52
454	8.11	65855	0.01	25680	3498.03	0	14230	3459.82	7.34	4.11	0.56
368	5.79	16357	0.02	3496	735.66	0.01	4293.2	1571.95	4.75	2.73	0.57
376	5.5	16099	0	3270.16	1348.09	0.04	3243.4	2198.86	2.43	1.48	0.61
471	4.91	17513	0	2535.72	659.43	0	2374.6	1003.44	3.85	2.37	0.62
433	4.85	17376	0.02	4197.54	1607.38	0.02	4654.97	2779.14	2.61	1.67	0.64
386	5.16	15399	0.02	8051.68	714.75	0	10910	1492.14	11.27	7.31	0.65
495	5.78	71073	0.01	1481.19	441.43	0.04	1438.36	657.18	3.36	2.19	0.65
362	6.47	16449	0.01	18200	2457.26	0	24150	4894.26	7.41	4.93	0.67
451	8.37	16221	0.01	6207.33	1384.87	0	6031.06	2005.96	4.48	3.01	0.67
461	7.92	65564	0.05	6515.62	1514.79	0	4714.76	1631.53	4.3	2.89	0.67
418	4.82	24137	0	19670	1980.92	0.01	23240	3477.1	9.93	6.68	0.67
361	6.94	16510	0.01	8463.45	1516.15	0	12870	3420.6	5.58	3.76	0.67
470	4.86	17452	0	7562.36	1562.57	0	7045.85	2112.04	4.84	3.34	0.69
491	7.4	88176	0	13090	1469.13	0.01	11470	1861.08	8.91	6.16	0.69
436	6.52	52764	0.01	8146.59	2759.95	0.01	3878.44	1893.3	2.95	2.05	0.69
450	8.35	16312	0.01	19540	3434.1	0	19050	4820.11	5.69	3.95	0.69
7	4.97	0	0	13370	1001.47	0.01	26190	2814.91	13.35	9.3	0.7
498	7.75	16357	0.02	2636.06	480.34	0.01	4500.86	1176.64	5.49	3.83	0.7
289	5.51	24947	0.04	1170.18	1377.57	0.02	654.24	1098.3	0.85	0.6	0.7
535	5.52	27032	0.02	3202.35	1223.65	0.01	4541.32	2472.96	2.62	1.84	0.7
449	5.08	85529	0.03	7128.32	2201.01	0	18480	8085.38	3.24	2.29	0.71
480	6.39	159250	0.04	1356.28	1743.56	0.01	1076.01	1951.27	0.78	0.55	0.71
641	6.66	52327	0	28090	6850.56	0.01	17570	5997.02	4.1	2.93	0.71
371	6.47	16266	0.05	19300	3471.05	0	27850	6974.13	5.56	3.99	0.72
360	5.79	16510	0	2441.68	361.15	0	3988.13	820.54	6.76	4.86	0.72
6	5.92	0	0.02	1234.9	415.56	0.02	1486.7	695.81	2.97	2.14	0.72
440	7.08	42291	0	10840	3657.11	0	8472.71	3886.53	2.96	2.18	0.74
357	6.47	16570	0	37270	4567.36	0	50740	8356.28	8.16	6.07	0.74
354	6.47	16798	0	7711.08	964.97	0	14440	2415.52	7.99	5.98	0.75
425	7.73	63818	0	10260	3304.3	0.01	8938.4	3838.64	3.11	2.33	0.75
272	5.27	26684	0	3504	5281.25	0	4243.37	8341.99	0.66	0.51	0.77
478	4.9	23847	0	7467.74	925.2	0.01	8100.13	1290.63	8.07	6.28	0.78
319	4.73	19389	0.02	2706.55	1264.8	0.03	2345.48	1404.34	2.14	1.67	0.78
187	6.7	44909	0	6726.25	1112.11	0	7949.62	1669.33	6.05	4.76	0.79
435	6.92	89353	0	958.13	158.66	0.01	1536.4	322.44	6.04	4.76	0.79
649	5.46	16829	0.04	4211.95	7587.78	0	3551.37	8068.85	0.56	0.44	0.79
626	5.28	17361	0.01	907.93	1699.06	0	678.88	1597.5	0.53	0.42	0.8
247	5.43	28479	0.01	2380.11	3080.2	0.02	1766.42	2873.3	0.77	0.61	0.8
412	7.16	58727	0.01	4234.83	7395.58	0.04	4220.47	9102.95	0.57	0.46	0.81
476	7.71	64109	0.01	9816.14	2936.19	0.01	9957.84	3653.87	3.34	2.73	0.82
399	7.19	88765	0.01	5874.52	966.43	0.01	5010.53	1007.91	6.08	4.97	0.82
244	7.18	28768	0.02	8591.09	14250	0.01	7236.44	14630	0.6	0.49	0.82
635	7.54	84941	0	3352.3	549.53	0	5767.49	1135.14	6.1	5.08	0.83
324	7.33	18521	0.03	1262.26	1655.95	0.04	906.44	1414.25	0.76	0.64	0.84
185	5.41	47382	0	7746.25	2689.3	0.01	7008.05	2873.84	2.88	2.44	0.85
344	6.23	17042	0.03	1259.67	1860.2	0	1343.3	2333.31	0.68	0.58	0.85
250	7.1	28305	0.04	5417.87	8355.86	0.05	3861.1	6912.6	0.65	0.56	0.86
280	7.55	25989	0.03	4950.98	8907.72	0.01	4194.94	8751.7	0.56	0.48	0.86
322	6.25	18753	0	1053.61	231.69	0	3435.44	874.74	4.55	3.93	0.86
63	5.77	80049	0	20020	2457.79	0	19050	2705.41	8.15	7.04	0.86
634	7.39	86118	0.03	3732.23	571.92	0.01	4797.17	847.38	6.53	5.66	0.87
203	5.19	41772	0	3879.69	5443.1	0.03	2641.01	4214.82	0.71	0.63	0.88
554	5.38	54800	0.03	454.92	793.11	0.03	322.24	637.74	0.57	0.51	0.88
483	7.44	26279	0.02	1604.91	3082.57	0	1401.02	3051.68	0.52	0.46	0.88
345	5.37	17027	0.02	1224.55	2313.87	0	1624.95	3476.34	0.53	0.47	0.88
624	6.52	64836	0.05	1787.86	1163.14	0.01	1365.75	1001.78	1.54	1.36	0.89
166	5.36	50727	0.02	1108.87	2045.44	0.05	1217.11	2527.92	0.54	0.48	0.89
195	5.28	43455	0.05	2931.94	4361.82	0.03	3284.89	5482.87	0.67	0.6	0.89
217	6.39	37439	0	1816.42	3802.44	0.02	1706.67	3977.27	0.48	0.43	0.9
648	6.93	28132	0.02	3477.96	5103.24	0.04	2591	4230.09	0.68	0.61	0.9
500	6.93	34246	0.01	5790.59	13670	0.01	4771.93	12490	0.42	0.38	0.9
241	6.76	29912	0.01	2430.91	3732.12	0	2679.31	4522.02	0.65	0.59	0.91
258	4.61	27784	0.01	2698.89	343.16	0	4481.18	620.56	7.86	7.22	0.92
647	6.84	28942	0	1029.93	1786.55	0.03	880.72	1627.03	0.58	0.54	0.94
259	5.62	27726	0.01	2999.19	4696.21	0.03	2866.37	4755.63	0.64	0.6	0.94
194	5.09	43600	0.04	1058.88	1489.33	0	1166.66	1728.58	0.71	0.67	0.95
538	5.36	82000	0.02	999.81	1446.42	0.04	1117.62	1697.77	0.69	0.66	0.95
508	5.13	58727	0.01	1859.17	3340.87	0.03	1732.63	3255.75	0.56	0.53	0.96
253	5.78	28189	0.04	1358.62	2205.12	0.03	1525.9	2581.32	0.62	0.59	0.96
515	7.77	41088	0.05	1595.12	834.98	0.05	2443.08	1326.11	1.91	1.84	0.96
8	5.81	0	0.01	672.43	287.99	0.01	1649.11	730.45	2.33	2.26	0.97
135	6.09	56255	0.01	1535.27	3069.17	0.01	1955.83	4037.11	0.5	0.48	0.97
644	5.74	26684	0	1990.32	3810.08	0.01	3058.07	6040.53	0.52	0.51	0.97
181	5.33	47964	0.01	2238.38	2873.91	0.01	3931.22	5191.37	0.78	0.76	0.97
446	7.86	84647	0	5584.64	1371.52	0	11230	2805.35	4.07	4	0.98
484	5.45	26684	0.02	1192.59	2155.76	0	1425.03	2612.93	0.55	0.55	0.99
219	6.75	36298	0.01	5619.23	9227.51	0.04	4980.94	8288.15	0.61	0.6	0.99
132	5.75	56691	0.02	1511.19	2711.2	0.01	1575.65	2861.76	0.56	0.55	0.99
559	6.51	37211	0	641.76	1534.23	0.01	583.32	1409.55	0.42	0.41	0.99
464	5.01	0	0.01	5189.98	494.52	0	11970	1151.44	10.49	10.4	0.99
210	5.71	39491	0.02	1967.43	3861.23	0.03	1889.89	3730.34	0.51	0.51	0.99
222	7.47	36070	0.05	1448.07	1983.73	0.02	1453.38	2000.36	0.73	0.73	1
133	5.7	56545	0.05	1091.89	1781.49	0.01	841.15	1370.13	0.61	0.61	1
234	6.61	33105	0.02	1014.57	2204.4	0	911.82	1964.43	0.46	0.46	1.01
81	5.74	69512	0.04	450.76	1022.02	0.04	395.4	884.75	0.44	0.45	1.01
57	5.11	83765	0.05	13700	7549.97	0.02	15170	8219.65	1.81	1.85	1.02
472	5.17	55527	0.01	2061.26	3803.95	0.02	2874.63	5186.28	0.54	0.55	1.02
563	5.7	69902	0.04	531.87	1152.15	0.01	512.23	1080.94	0.46	0.47	1.03
347	6.47	16951	0	3165.25	574.42	0	7766.59	1358.93	5.51	5.72	1.04
142	7.8	54655	0.02	506.18	1190.48	0	572.48	1294.89	0.43	0.44	1.04
643	5.74	27726	0.01	1224.58	2744.8	0	1248.07	2672.66	0.45	0.47	1.05
497	6.64	36754	0.01	2793.51	6855.6	0	2875.74	6733.21	0.41	0.43	1.05
240	5.49	30140	0.01	584.51	929.22	0	584.8	884.96	0.63	0.66	1.05
400	5.04	76537	0.04	3337.33	1280.77	0	3666.96	1338.78	2.61	2.74	1.05
37	5.5	93176	0.01	4887.36	2849.91	0.04	4447.39	2464.22	1.71	1.8	1.05
4	5.17	0	0.04	3963.59	1438.26	0.04	7095.98	2441.57	2.76	2.91	1.05
42	5.16	89059	0.04	4927.72	2716.21	0.03	4376.88	2267.5	1.81	1.93	1.06
328	8.41	17909	0.01	1011.45	1463.31	0.04	891.44	1197.66	0.69	0.74	1.08
504	5.77	59891	0.03	2115.3	3363.72	0.02	2114.18	3065.84	0.63	0.69	1.1
53	7.69	85235	0	8483.99	1917.16	0	17140	3503.85	4.43	4.89	1.11
330	7.3	17878	0	1537.49	2586.42	0.04	1402.17	2132.77	0.59	0.66	1.11
625	6.52	65709	0	2170.38	897.92	0	2618.01	971.98	2.42	2.69	1.11
522	5.55	56691	0.04	2966.87	4969.72	0.03	2924.92	4379.38	0.6	0.67	1.12
532	6.51	28479	0.02	1816.23	2755.71	0.02	1647.54	2221.79	0.66	0.74	1.13
284	5.33	25411	0	1164.34	2558.79	0.02	1948.94	3690.41	0.46	0.53	1.16
112	5.17	60036	0.02	1719.6	3299.41	0.01	1843.9	3040.06	0.52	0.61	1.16
513	4.96	87294	0.01	5879.68	3097.44	0.05	7587.28	3351.85	1.9	2.26	1.19
590	7.73	54655	0	993.03	1999.22	0.01	1079.25	1820.83	0.5	0.59	1.19
403	5.22	61200	0.01	588.75	1303.61	0.03	662.31	992.96	0.45	0.67	1.48
547	5.12	35386	0.01	595.56	789.63	0.02	1408.06	794.11	0.75	1.77	2.35
